# Supplementary material for: Verification of the Role of ADAMTS13 in the Cardiovascular Disease Using Two-Sample Mendelian Randomization
Source: Front Genet. 2021 Jul 1;12:660989. doi: 10.3389/fgene.2021.660989 (PMC8280495; doi:10.3389/fgene.2021.660989)
Supplement: Supplementary Figure 1 — Funnel plot visualizing the horizontal pleiotropy of SNPs related to ADAMTS13 level. (A) Coronary heart disease, (B) myocardial infarction, (C) atrial fibrillation, (D) heart failure, and (E) venous thromboembolism. [file Data_Sheet_1.ZIP]

Archive with 18 entries (17 files):
- SUP/
- SUP/Supplementary Figure S1.tif
- SUP/Supplementary Figure S2.tif
- SUP/Supplementary Figure S3.tif
- SUP/Supplementary Figure S4.tif
- SUP/Supplementary Figure S5.tif
- SUP/Supplementary Figure S6.tif
- SUP/Supplementary Figure S7.tif
- SUP/Supplementary Table S1.csv
- SUP/Supplementary Table S2.xlsx
- SUP/Supplementary Table S3.csv
- SUP/Supplementary Table S4.csv
- SUP/Supplementary Table S5.csv
- SUP/Supplementary Table S6.csv
- SUP/Supplementary Table S7.csv
- SUP/Supplementary Tables S14.xlsx
- SUP/Supplementary Tables S15.xlsx
- SUP/Supplementary Tables S8-S13.xlsx
