# Supplementary material for: Verification of the Role of ADAMTS13 in the Cardiovascular Disease Using Two-Sample Mendelian Randomization
Source: Front Genet. 2021 Jul 1;12:660989. doi: 10.3389/fgene.2021.660989 (PMC8280495; doi:10.3389/fgene.2021.660989)
Supplement: Supplementary Figure 1 — Funnel plot visualizing the horizontal pleiotropy of SNPs related to ADAMTS13 level. (A) Coronary heart disease, (B) myocardial infarction, (C) atrial fibrillation, (D) heart failure, and (E) venous thromboembolism. [file Data_Sheet_1.ZIP › SUP/Supplementary Table S1.csv]

SNP	effect_allele.exposure	other_allele.exposure	gene.exposure	pval.exposure	eaf.exposure	beta.exposure	se.exposure	chr.exposure	pos.exposure	exposure	mr_keep.exposure	pval_origin.exposure
rs28673647	G	A	ADAMTS13	1.30E-52	0.39	6.6	0.5	9	136312456	ADAMTS13 level	TRUE	reported
rs28407036	T	C	C9orf96	3.40E-28	0.02	-23.3	1.9	9	136252654	ADAMTS13 level	TRUE	reported
rs3124753	A	G	C9orf96	3.20E-20	0.47	-4.4	0.5	9	136249929	ADAMTS13 level	TRUE	reported
rs4962155	A	G	SLC2A6	1.30E-16	0.33	-4.1	0.5	9	136339797	ADAMTS13 level	TRUE	reported
rs176691	A	G	ABO	2.60E-11	0.36	-3.4	0.5	9	136163306	ADAMTS13 level	TRUE	reported
rs41297217	A	G	SLC2A6	2.50E-10	0.17	2.4	0.5	9	136338580	ADAMTS13 level	TRUE	reported
rs3118665	T	C	ADAMTS13	8.80E-10	0.15	-3.9	0.5	9	136283389	ADAMTS13 level	TRUE	reported
