# Supplementary material for: Verification of the Role of ADAMTS13 in the Cardiovascular Disease Using Two-Sample Mendelian Randomization
Source: Front Genet. 2021 Jul 1;12:660989. doi: 10.3389/fgene.2021.660989 (PMC8280495; doi:10.3389/fgene.2021.660989)
Supplement: Supplementary Figure 1 — Funnel plot visualizing the horizontal pleiotropy of SNPs related to ADAMTS13 level. (A) Coronary heart disease, (B) myocardial infarction, (C) atrial fibrillation, (D) heart failure, and (E) venous thromboembolism. [file Data_Sheet_1.ZIP › SUP/Supplementary Table S2.xlsx]

## Sheet: Sheet1
SNP name	Chromosome	Position	Gene	a1	a2	Frequency	Imputation quality	b	P	se
rs41314453	9	136 307 825	ADAMTS13	T	C	0.0188	0.84	221.7	1.2e-63	0.02
rs10456544	6	45 181 694	SUPT3H	A	T	0.0711	0.69	4.2	1.1e-08	0.02
rs3118667	9	136 291 063	ADAMTS13	C	T	0.4709	0.93	3	9.6e-21	0.02
rs139911703	9	136 081 887	OBP2B	A	G	0.011	0.52	211.6	3.6e-08	0.02
