# Supplementary material for: Verification of the Role of ADAMTS13 in the Cardiovascular Disease Using Two-Sample Mendelian Randomization
Source: Front Genet. 2021 Jul 1;12:660989. doi: 10.3389/fgene.2021.660989 (PMC8280495; doi:10.3389/fgene.2021.660989)
Supplement: Supplementary Figure 1 — Funnel plot visualizing the horizontal pleiotropy of SNPs related to ADAMTS13 level. (A) Coronary heart disease, (B) myocardial infarction, (C) atrial fibrillation, (D) heart failure, and (E) venous thromboembolism. [file Data_Sheet_1.ZIP › SUP/Supplementary Table S3.csv]

SNP	effect_allele.exposure	other_allele.exposure	effect_allele.outcome	other_allele.outcome	beta.exposure	beta.outcome	eaf.exposure	eaf.outcome	remove	palindromic	ambiguous	chr	pos	se.outcome	samplesize.outcome	pval.outcome	outcome	originalname.outcome	outcome.deprecated	mr_keep.outcome	data_source.outcome	gene.exposure	pval.exposure	se.exposure	chr.exposure	pos.exposure	exposure	mr_keep.exposure	pval_origin.exposure	action	mr_keep
rs176691	A	G	A	G	-3.4	0.011991	0.36	0.346943	FALSE	FALSE	FALSE	9	136163306	0.0099655	184305	0.22888	Coronary heart disease	Coronary heart disease	Coronary heart disease || ||	TRUE	igd	ABO	2.60E-11	0.5	9	136163306	ADAMTS13 level	TRUE	reported	2	TRUE
rs28407036	T	C	T	C	-23.3	0.103453	0.02	0.014869	FALSE	FALSE	FALSE	9	136252654	0.0462276	184305	0.0252273	Coronary heart disease	Coronary heart disease	Coronary heart disease || ||	TRUE	igd	C9orf96	3.40E-28	1.9	9	136252654	ADAMTS13 level	TRUE	reported	2	TRUE
rs28673647	G	A	G	A	6.6	-0.005803	0.39	0.375128	FALSE	FALSE	FALSE	9	136312456	0.0102512	184305	0.571339	Coronary heart disease	Coronary heart disease	Coronary heart disease || ||	TRUE	igd	ADAMTS13	1.30E-52	0.5	9	136312456	ADAMTS13 level	TRUE	reported	2	TRUE
rs3118665	T	C	T	C	-3.9	0.010052	0.15	0.107137	FALSE	FALSE	FALSE	9	136283389	0.0181539	184305	0.579777	Coronary heart disease	Coronary heart disease	Coronary heart disease || ||	TRUE	igd	ADAMTS13	8.80E-10	0.5	9	136283389	ADAMTS13 level	TRUE	reported	2	TRUE
rs3124753	A	G	A	G	-4.4	0.011178	0.47	0.479007	FALSE	FALSE	FALSE	9	136249929	0.0093735	184305	0.233061	Coronary heart disease	Coronary heart disease	Coronary heart disease || ||	TRUE	igd	C9orf96	3.20E-20	0.5	9	136249929	ADAMTS13 level	TRUE	reported	2	TRUE
rs41297217	A	G	A	G	2.4	0.003516	0.17	0.121755	FALSE	FALSE	FALSE	9	136338580	0.0173077	184305	0.83902	Coronary heart disease	Coronary heart disease	Coronary heart disease || ||	TRUE	igd	SLC2A6	2.50E-10	0.5	9	136338580	ADAMTS13 level	TRUE	reported	2	TRUE
rs4962155	A	G	A	G	-4.1	-0.023752	0.33	0.34802	FALSE	FALSE	FALSE	9	136339797	0.0113407	184305	0.0362251	Coronary heart disease	Coronary heart disease	Coronary heart disease || ||	TRUE	igd	SLC2A6	1.30E-16	0.5	9	136339797	ADAMTS13 level	TRUE	reported	2	TRUE
