# Supplementary material for: Verification of the Role of ADAMTS13 in the Cardiovascular Disease Using Two-Sample Mendelian Randomization
Source: Front Genet. 2021 Jul 1;12:660989. doi: 10.3389/fgene.2021.660989 (PMC8280495; doi:10.3389/fgene.2021.660989)
Supplement: Supplementary Figure 1 — Funnel plot visualizing the horizontal pleiotropy of SNPs related to ADAMTS13 level. (A) Coronary heart disease, (B) myocardial infarction, (C) atrial fibrillation, (D) heart failure, and (E) venous thromboembolism. [file Data_Sheet_1.ZIP › SUP/Supplementary Table S4.csv]

SNP	effect_allele.exposure	other_allele.exposure	effect_allele.outcome	other_allele.outcome	beta.exposure	beta.outcome	eaf.exposure	eaf.outcome	remove	palindromic	ambiguous	chr	pos	se.outcome	samplesize.outcome	pval.outcome	outcome	originalname.outcome	outcome.deprecated	mr_keep.outcome	data_source.outcome	gene.exposure	pval.exposure	se.exposure	chr.exposure	pos.exposure	exposure	mr_keep.exposure	pval_origin.exposure	action	mr_keep
rs176691	A	G	A	G	-3.4	0.0107517	0.36	0.340459	FALSE	FALSE	FALSE	9	136163306	0.0110671	171875	0.331294	Myocardial infarction	Myocardial infarction	Myocardial infarction || ||	TRUE	igd	ABO	2.60E-11	0.5	9	136163306	ADAMTS13 level	TRUE	reported	2	TRUE
rs28407036	T	C	T	C	-23.3	0.128823	0.02	0.0144739	FALSE	FALSE	FALSE	9	136252654	0.0518168	171875	0.0129143	Myocardial infarction	Myocardial infarction	Myocardial infarction || ||	TRUE	igd	C9orf96	3.40E-28	1.9	9	136252654	ADAMTS13 level	TRUE	reported	2	TRUE
rs28673647	G	A	G	A	6.6	-0.00244571	0.39	0.359686	FALSE	FALSE	FALSE	9	136312456	0.0112899	171875	0.828498	Myocardial infarction	Myocardial infarction	Myocardial infarction || ||	TRUE	igd	ADAMTS13	1.30E-52	0.5	9	136312456	ADAMTS13 level	TRUE	reported	2	TRUE
rs3118665	T	C	T	C	-3.9	-0.0078147	0.15	0.102069	FALSE	FALSE	FALSE	9	136283389	0.0200746	171875	0.697066	Myocardial infarction	Myocardial infarction	Myocardial infarction || ||	TRUE	igd	ADAMTS13	8.80E-10	0.5	9	136283389	ADAMTS13 level	TRUE	reported	2	TRUE
rs3124753	A	G	A	G	-4.4	0.00910978	0.47	0.473584	FALSE	FALSE	FALSE	9	136249929	0.0104012	171875	0.381116	Myocardial infarction	Myocardial infarction	Myocardial infarction || ||	TRUE	igd	C9orf96	3.20E-20	0.5	9	136249929	ADAMTS13 level	TRUE	reported	2	TRUE
rs41297217	A	G	A	G	2.4	0.00476877	0.17	0.105813	FALSE	FALSE	FALSE	9	136338580	0.0193789	171875	0.80562	Myocardial infarction	Myocardial infarction	Myocardial infarction || ||	TRUE	igd	SLC2A6	2.50E-10	0.5	9	136338580	ADAMTS13 level	TRUE	reported	2	TRUE
rs4962155	A	G	A	G	-4.1	-0.0197299	0.33	0.333377	FALSE	FALSE	FALSE	9	136339797	0.0125207	171875	0.115076	Myocardial infarction	Myocardial infarction	Myocardial infarction || ||	TRUE	igd	SLC2A6	1.30E-16	0.5	9	136339797	ADAMTS13 level	TRUE	reported	2	TRUE
