# Supplementary material for: Verification of the Role of ADAMTS13 in the Cardiovascular Disease Using Two-Sample Mendelian Randomization
Source: Front Genet. 2021 Jul 1;12:660989. doi: 10.3389/fgene.2021.660989 (PMC8280495; doi:10.3389/fgene.2021.660989)
Supplement: Supplementary Figure 1 — Funnel plot visualizing the horizontal pleiotropy of SNPs related to ADAMTS13 level. (A) Coronary heart disease, (B) myocardial infarction, (C) atrial fibrillation, (D) heart failure, and (E) venous thromboembolism. [file Data_Sheet_1.ZIP › SUP/Supplementary Table S7.csv]

SNP	effect_allele.exposure	other_allele.exposure	effect_allele.outcome	other_allele.outcome	beta.exposure	beta.outcome	eaf.exposure	eaf.outcome	remove	palindromic	ambiguous	chr	pos	se.outcome	samplesize.outcome	pval.outcome	outcome	originalname.outcome	outcome.deprecated	mr_keep.outcome	data_source.outcome	gene.exposure	pval.exposure	se.exposure	chr.exposure	pos.exposure	exposure	mr_keep.exposure	pval_origin.exposure	action	mr_keep
rs176691	A	G	A	G	-3.4	0.000897071	0.36	0.38936	FALSE	FALSE	FALSE	9	136163306	0.00027219	361194	0.000981658	Venous thromboembolism	Venous thromboembolism	Venous thromboembolism || ||	TRUE	igd	ABO	2.60E-11	0.5	9	136163306	ADAMTS13 level	TRUE	reported	2	TRUE
rs28407036	T	C	T	C	-23.3	0.000538267	0.02	0.0170308	FALSE	FALSE	FALSE	9	136252654	0.0010254	361194	0.599628	Venous thromboembolism	Venous thromboembolism	Venous thromboembolism || ||	TRUE	igd	C9orf96	3.40E-28	1.9	9	136252654	ADAMTS13 level	TRUE	reported	2	TRUE
rs28673647	G	A	G	A	6.6	-0.000358787	0.39	0.382071	FALSE	FALSE	FALSE	9	136312456	0.000272881	361194	0.188574	Venous thromboembolism	Venous thromboembolism	Venous thromboembolism || ||	TRUE	igd	ADAMTS13	1.30E-52	0.5	9	136312456	ADAMTS13 level	TRUE	reported	2	TRUE
rs3118665	T	C	T	C	-3.9	-0.00171372	0.15	0.130418	FALSE	FALSE	FALSE	9	136283389	0.000397656	361194	1.64E-05	Venous thromboembolism	Venous thromboembolism	Venous thromboembolism || ||	TRUE	igd	ADAMTS13	8.80E-10	0.5	9	136283389	ADAMTS13 level	TRUE	reported	2	TRUE
rs3124753	A	G	A	G	-4.4	0.000745925	0.47	0.470404	FALSE	FALSE	FALSE	9	136249929	0.000264882	361194	0.00486183	Venous thromboembolism	Venous thromboembolism	Venous thromboembolism || ||	TRUE	igd	C9orf96	3.20E-20	0.5	9	136249929	ADAMTS13 level	TRUE	reported	2	TRUE
rs41297217	A	G	A	G	2.4	-0.00128453	0.17	0.104774	FALSE	FALSE	FALSE	9	136338580	0.000436015	361194	0.0032187	Venous thromboembolism	Venous thromboembolism	Venous thromboembolism || ||	TRUE	igd	SLC2A6	2.50E-10	0.5	9	136338580	ADAMTS13 level	TRUE	reported	2	TRUE
rs4962155	A	G	A	G	-4.1	-0.00117871	0.33	0.308176	FALSE	FALSE	FALSE	9	136339797	0.000287461	361194	4.12E-05	Venous thromboembolism	Venous thromboembolism	Venous thromboembolism || ||	TRUE	igd	SLC2A6	1.30E-16	0.5	9	136339797	ADAMTS13 level	TRUE	reported	2	TRUE
