# Supplementary material for: Verification of the Role of ADAMTS13 in the Cardiovascular Disease Using Two-Sample Mendelian Randomization
Source: Front Genet. 2021 Jul 1;12:660989. doi: 10.3389/fgene.2021.660989 (PMC8280495; doi:10.3389/fgene.2021.660989)
Supplement: Supplementary Figure 1 — Funnel plot visualizing the horizontal pleiotropy of SNPs related to ADAMTS13 level. (A) Coronary heart disease, (B) myocardial infarction, (C) atrial fibrillation, (D) heart failure, and (E) venous thromboembolism. [file Data_Sheet_1.ZIP › SUP/Supplementary Tables S14.xlsx]

## Sheet: CHD
exposure	outcome	samplesize	SNP	b	se	p
ADAMTS13 level	Coronary heart disease	184305	rs176691	-0.00127725	0.00133822	0.339863
ADAMTS13 level	Coronary heart disease	184305	rs28407036	-0.000705498	0.00125439	0.573828
ADAMTS13 level	Coronary heart disease	184305	rs28673647	-0.00181968	0.00159483	0.253875
ADAMTS13 level	Coronary heart disease	184305	rs3118665	-0.00145197	0.00132827	0.274338
ADAMTS13 level	Coronary heart disease	184305	rs3124753	-0.00126043	0.0014244	0.376217
ADAMTS13 level	Coronary heart disease	184305	rs41297217	-0.00154335	0.00130562	0.237175
ADAMTS13 level	Coronary heart disease	184305	rs4962155	-0.00238493	0.000966428	0.0135955
ADAMTS13 level	Coronary heart disease	184305	All	-0.0014952	0.00119229	0.209822

## Sheet: AMI
exposure	outcome	samplesize	SNP	b	se	p
ADAMTS13 level	Myocardial infarction	171875	rs176691	-0.00112426	0.00139337	0.419748
ADAMTS13 level	Myocardial infarction	171875	rs28407036	-0.000223756	0.00113564	0.843803
ADAMTS13 level	Myocardial infarction	171875	rs28673647	-0.00183187	0.00163062	0.261259
ADAMTS13 level	Myocardial infarction	171875	rs3118665	-0.00145454	0.00134444	0.279299
ADAMTS13 level	Myocardial infarction	171875	rs3124753	-0.0011531	0.00148491	0.437428
ADAMTS13 level	Myocardial infarction	171875	rs41297217	-0.00137375	0.00134914	0.308565
ADAMTS13 level	Myocardial infarction	171875	rs4962155	-0.00207663	0.00107189	0.0527025
ADAMTS13 level	Myocardial infarction	171875	All	-0.00132102	0.00123373	0.284281

## Sheet: AF
exposure	outcome	samplesize	SNP	b	se	p
ADAMTS13 level	Atrial fibrillation	337199	rs176691	2.84101e-05	2.36056e-05	0.228769
ADAMTS13 level	Atrial fibrillation	337199	rs28407036	2.24258e-05	2.65495e-05	0.398289
ADAMTS13 level	Atrial fibrillation	337199	rs28673647	1.74249e-05	2.72854e-05	0.523073
ADAMTS13 level	Atrial fibrillation	337199	rs3118665	3.24862e-05	2.31979e-05	0.161396
ADAMTS13 level	Atrial fibrillation	337199	rs3124753	2.97465e-05	2.44812e-05	0.224337
ADAMTS13 level	Atrial fibrillation	337199	rs41297217	2.57336e-05	2.27772e-05	0.258561
ADAMTS13 level	Atrial fibrillation	337199	rs4962155	3.16005e-05	2.39366e-05	0.186777
ADAMTS13 level	Atrial fibrillation	337199	All	2.73016e-05	2.25914e-05	0.226857

## Sheet: HF
exposure	outcome	samplesize	SNP	b	se	p
ADAMTS13 level	Heart failure	361194	rs176691	-5.74809e-06	1.31919e-05	0.663032
ADAMTS13 level	Heart failure	361194	rs28407036	-3.91773e-06	1.52453e-05	0.797195
ADAMTS13 level	Heart failure	361194	rs28673647	-8.54157e-06	1.6553e-05	0.605845
ADAMTS13 level	Heart failure	361194	rs3118665	-1.28044e-05	1.32512e-05	0.333904
ADAMTS13 level	Heart failure	361194	rs3124753	-1.06095e-05	1.49044e-05	0.476566
ADAMTS13 level	Heart failure	361194	rs41297217	-1.00174e-05	1.38348e-05	0.469022
ADAMTS13 level	Heart failure	361194	rs4962155	-1.89499e-05	1.33789e-05	0.156657
ADAMTS13 level	Heart failure	361194	All	-1.03126e-05	1.26274e-05	0.414109

## Sheet: VTE
exposure	outcome	samplesize	SNP	b	se	p
ADAMTS13 level	Venous thromboembolism	361194	rs176691	-3.49921e-06	7.95225e-05	0.964902
ADAMTS13 level	Venous thromboembolism	361194	rs28407036	-2.61452e-05	9.72312e-05	0.788009
ADAMTS13 level	Venous thromboembolism	361194	rs28673647	-1.20023e-05	9.92449e-05	0.903742
ADAMTS13 level	Venous thromboembolism	361194	rs3118665	-5.05987e-05	6.87551e-05	0.461776
ADAMTS13 level	Venous thromboembolism	361194	rs3124753	-2.29139e-07	8.46968e-05	0.997841
ADAMTS13 level	Venous thromboembolism	361194	rs41297217	-1.68726e-05	7.79328e-05	0.828597
ADAMTS13 level	Venous thromboembolism	361194	rs4962155	-6.36391e-05	7.05676e-05	0.367154
ADAMTS13 level	Venous thromboembolism	361194	All	-2.53018e-05	7.54674e-05	0.737423
