# Supplementary material for: Verification of the Role of ADAMTS13 in the Cardiovascular Disease Using Two-Sample Mendelian Randomization
Source: Front Genet. 2021 Jul 1;12:660989. doi: 10.3389/fgene.2021.660989 (PMC8280495; doi:10.3389/fgene.2021.660989)
Supplement: Supplementary Figure 1 — Funnel plot visualizing the horizontal pleiotropy of SNPs related to ADAMTS13 level. (A) Coronary heart disease, (B) myocardial infarction, (C) atrial fibrillation, (D) heart failure, and (E) venous thromboembolism. [file Data_Sheet_1.ZIP › SUP/Supplementary Tables S15.xlsx]

## Sheet: CHD
exposure	outcome	samplesize	SNP	b	se	p
ADAMTS13 activity	Coronary heart disease	184305	rs10456544	-0.00460379	0.00201468	0.0223057
ADAMTS13 activity	Coronary heart disease	184305	rs3118667	-0.00355317	0.00240168	0.13902
ADAMTS13 activity	Coronary heart disease	184305	rs41314453	-0.00364321	0.00306994	0.235331
ADAMTS13 activity	Coronary heart disease	184305	All	-0.00406055	0.0019432	0.0366522

## Sheet: MI
exposure	outcome	samplesize	SNP	b	se	p
ADAMTS13 activity	Myocardial infarction	171875	rs10456544	-0.0055123	0.00224341	0.0140061
ADAMTS13 activity	Myocardial infarction	171875	rs3118667	-0.00394654	0.00301804	0.190991
ADAMTS13 activity	Myocardial infarction	171875	rs41314453	-0.00450693	0.00411673	0.273611
ADAMTS13 activity	Myocardial infarction	171875	All	-0.00479257	0.00216281	0.0266983

## Sheet: AF
exposure	outcome	samplesize	SNP	b	se	p
ADAMTS13 activity	Atrial fibrillation	337199	rs10456544	6.96723e-05	3.88229e-05	0.0727146
ADAMTS13 activity	Atrial fibrillation	337199	rs139911703	4.98322e-05	3.85911e-05	0.196604
ADAMTS13 activity	Atrial fibrillation	337199	rs3118667	5.24077e-05	4.37349e-05	0.230798
ADAMTS13 activity	Atrial fibrillation	337199	rs41314453	9.86262e-05	6.68523e-05	0.140136
ADAMTS13 activity	Atrial fibrillation	337199	All	6.18569e-05	3.74519e-05	0.098609

## Sheet: HF
exposure	outcome	samplesize	SNP	b	se	p
ADAMTS13 activity	Heart failure	361194	rs10456544	-4.69107e-05	2.23886e-05	0.0361446
ADAMTS13 activity	Heart failure	361194	rs3118667	-3.51454e-05	2.41255e-05	0.145178
ADAMTS13 activity	Heart failure	361194	rs41314453	-4.14217e-05	4.16115e-05	0.319523
ADAMTS13 activity	Heart failure	361194	All	-4.14606e-05	2.15558e-05	0.0544288

## Sheet: IS
exposure	outcome	samplesize	SNP	b	se	p
ADAMTS13 activity	Ischemic stroke	361194	rs10456544	-4.22447e-05	4.56711e-05	0.354978
ADAMTS13 activity	Ischemic stroke	361194	rs139911703	-6.35727e-05	4.5389e-05	0.161328
ADAMTS13 activity	Ischemic stroke	361194	rs3118667	-6.50158e-05	4.89723e-05	0.184309
ADAMTS13 activity	Ischemic stroke	361194	rs41314453	-6.83099e-05	7.83748e-05	0.383438
ADAMTS13 activity	Ischemic stroke	361194	All	-5.78416e-05	4.40712e-05	0.189366

## Sheet: VTE
exposure	outcome	samplesize	SNP	b	se	p
ADAMTS13 activity	Venous thromboembolism	361194	rs10456544	-5.40894e-05	4.39359e-05	0.218286
ADAMTS13 activity	Venous thromboembolism	361194	rs139911703	-5.25366e-05	4.32368e-05	0.224332
ADAMTS13 activity	Venous thromboembolism	361194	rs3118667	-2.70988e-05	4.26701e-05	0.525378
ADAMTS13 activity	Venous thromboembolism	361194	rs41314453	-0.000133298	6.82889e-05	0.0509414
ADAMTS13 activity	Venous thromboembolism	361194	All	-5.46637e-05	3.83998e-05	0.154579
