# Supplementary material for: Verification of the Role of ADAMTS13 in the Cardiovascular Disease Using Two-Sample Mendelian Randomization
Source: Front Genet. 2021 Jul 1;12:660989. doi: 10.3389/fgene.2021.660989 (PMC8280495; doi:10.3389/fgene.2021.660989)
Supplement: Supplementary Figure 1 — Funnel plot visualizing the horizontal pleiotropy of SNPs related to ADAMTS13 level. (A) Coronary heart disease, (B) myocardial infarction, (C) atrial fibrillation, (D) heart failure, and (E) venous thromboembolism. [file Data_Sheet_1.ZIP › SUP/Supplementary Tables S8-S13.xlsx]

## Sheet: Supplementary Table S8
Supplementary Table 2 Heterogeneity test for each group(ADAMTS13 level)
Method	Coronary heart disease			Myocardial infarction			Atrial fibrillation			Heart failure			Venous thromboembolism
	Q	Q_pval		Q	Q_pval		Q	Q_pval		Q	Q_pval		Q	Q_pval
MR-Egger	8.42106	0.134506		6.01422	0.304838		1.61263	0.899718		5.44579	0.363927		63.4164	2.38671e-12
Inverse variance weighted	10.2471	0.114624		8.92786	0.177676		1.92339	0.926608		5.93736	0.430244		63.6687	8.06387e-12

## Sheet: Supplementary Table S9
Supplementary Table 7 Heterogeneity test for each group(ADAMTS13 activity)
Method	Coronary heart disease			Myocardial infarction			Atrial fibrillation			Heart failure			Ischemic stroke			Venous thromboembolism
	Q	Q_pval		Q	Q_pval		Q	Q_pval		Q	Q_pval		Q	Q_pval		Q	Q_pval
MR-Egger	1.06861	0.301261		1.53384	0.215536		2.39397	0.302103		0.988883	0.320015		1.90869	0.385065		0.239495	0.887145
Inverse variance weighted	1.06864	0.586067		1.54359	0.462183		2.47758	0.479357		1.02363	0.599405		1.94001	0.584951		2.44106	0.486037

## Sheet: Supplementary Tables S10
Supplementary Table 1 Summary for directional horizontal pleiotropy tests (ADAMTS13 level)
Group	Coronary heart disease		Myocardial infarction		Atrial fibrillation		Heart failure		Venous thromboembolism
Egger Regression	Egger intercept	p	Egger intercept	p	Egger intercept	p	Egger intercept	p	Egger intercept	p
	0.0142731	0.345465	0.0201178	0.180347	-0.000138345	0.601246	9.71877e-05	0.531488	-0.000127742	0.893345

## Sheet: Supplementary Tables S11
Supplementary Table 6 Summary for directional horizontal pleiotropy tests (ADAMTS13 activity)
Group	Coronary heart disease		Myocardial infarction		Atrial fibrillation		Heart failure		Ischemic stroke		Venous thromboembolism
Egger Regression	Egger intercept	p	Egger intercept	p	Egger intercept	p	Egger intercept	p	Egger intercept	p	Egger intercept	p
	8.84471e-05	0.996199	-0.00156991	0.94936	9.3467e-05	0.8163	-3.37736e-05	0.88267	-6.73777e-05	0.875825	-0.000492188	0.276131

## Sheet: Supplementary Tables S12
Supplementary Table 3 Comparison of the different statistical methods for MR analysis evaluating the causal association between ADAMTS13 level and outcomes
Methods	Coronary heart disease				Myocardial infarction				Atrial fibrillation				Heart failure				Venous thromboembolism
	nSNP	beta	SE	p	nSNP	beta	SE	p	nSNP	beta	SE	p	nSNP	beta	SE	p	nSNP	beta	SE	p
MR-Egger	7	-0.00398709	0.00267005	0.195587	7	-0.0048423	0.00251978	0.112681	7	5.00725e-05	4.66786e-05	0.332423	7	-2.62898e-05	2.71893e-05	0.377994	7	-4.30149e-06	0.000170227	0.980818
Weighted median	7	-0.00214237	0.00123056	0.0816901	7	-0.00137813	0.00132203	0.297207	7	3.5584e-05	2.73154e-05	0.192674	7	-1.56398e-05	1.60737e-05	0.330551	7	-4.42764e-05	3.10397e-05	0.153741
Inverse variance weighted	7	-0.0014952	0.00119229	0.209822	7	-0.00132102	0.00123373	0.284281	7	2.73016e-05	2.25914e-05	0.226857	7	-1.03126e-05	1.26274e-05	0.414109	7	-2.53018e-05	7.54674e-05	0.737423
Simple mode	7	-0.00284483	0.00175109	0.155372	7	0.000164246	0.00214224	0.941378	7	2.17337e-05	3.70605e-05	0.57896	7	-2.02146e-05	2.15446e-05	0.384323	7	-0.0001202	4.7858e-05	0.0458043
Weighted mode	7	-0.00216691	0.00137643	0.166485	7	-0.0013354	0.00164453	0.447787	7	3.76421e-05	2.99024e-05	0.254852	7	-1.75255e-05	1.75569e-05	0.356717	7	-6.64934e-05	3.12646e-05	0.0775519

## Sheet: Supplementary Tables S13
Supplementary Table 8 Comparison of the different statistical methods for MR analysis evaluating the causal association between ADAMTS13 activity and outcomes
Methods	Coronary heart disease				Myocardial infarction				Atrial fibrillation				Heart failure				Ischemic stroke				Venous thromboembolism
	nSNP	beta	SE	p	nSNP	beta	SE	p	nSNP	beta	SE	p	nSNP	beta	SE	p	nSNP	beta	SE	p	nSNP	beta	SE	p
MR-Egger	3	-0.00407459	0.00309177	0.413234	3	-0.00454023	0.00414678	0.471186	4	5.09677e-05	5.81083e-05	0.472929	3	-3.74741e-05	3.03638e-05	0.433516	4	-5.00114e-05	6.24481e-05	0.50724	4	2.53536e-06	5.44117e-05	0.96707
Weighted median	3	-0.00455392	0.00202129	0.0242606	3	-0.0054099	0.00235815	0.0217829	4	5.64761e-05	4.08431e-05	0.166739	3	-4.4943e-05	2.23391e-05	0.0442356	4	-4.77476e-05	4.8666e-05	0.326529	4	-3.68429e-05	4.2998e-05	0.391527
Inverse variance weighted	3	-0.00406055	0.0019432	0.0366522	3	-0.00479257	0.00216281	0.0266983	4	6.18569e-05	3.74519e-05	0.098609	3	-4.14606e-05	2.15558e-05	0.0544288	4	-5.78416e-05	4.40712e-05	0.189366	4	-5.46637e-05	3.83998e-05	0.154579
Simple mode	3	-0.0046925	0.00246665	0.197462	3	-0.00567114	0.00276893	0.177108	4	4.82068e-05	6.26111e-05	0.497407	3	-5.35106e-05	2.91365e-05	0.207686	4	-2.52e-05	6.97175e-05	0.741714	4	-6.36552e-05	8.60187e-05	0.512941
Weighted mode	3	-0.00457028	0.00227946	0.182826	3	-0.00547833	0.00250091	0.159871	4	5.11001e-05	4.28269e-05	0.31856	3	-4.55339e-05	2.49533e-05	0.20959	4	-4.66608e-05	4.88374e-05	0.409845	4	-2.16142e-05	4.74696e-05	0.679808
